# Supplementary material for: Synthesis, Structure, and Characterizations of a Volatile/Soluble Heterometallic Hexanuclear Precursor [NaMn2(thd)4(OAc)]2
Source: Molecules. 2023 Nov 27;28(23):7795. doi: 10.3390/molecules28237795 (PMC10708067; doi:10.3390/molecules28237795)
Supplement: Supplementary file 1 [file molecules-28-07795-s001.zip]

Archive with 1 entries (1 files):
- molecules-2715349-supplementary.pdf
